# Supplementary material for: Isolation and Characterization of Secondary Metabolites from Hydractinia-Associated Fungus, Penicillium brevicompactum MSW10-1, and Their Inhibitory Effects on Hepatic Lipogenesis
Source: Mar Drugs. 2025 Jun 30;23(7):275. doi: 10.3390/md23070275 (PMC12300214; doi:10.3390/md23070275)
Supplement: Supplementary file 1 [file marinedrugs-23-00275-s001.zip]

Archive with 1 entries (1 files):
- marinedrugs-3701804-supplementary.pdf
